# Supplementary material for: Interindividual methylomic variation across blood, cortex, and cerebellum: implications for epigenetic studies of neurological and neuropsychiatric phenotypes
Source: Epigenetics. 2015 Oct 12;10(11):1024–32. doi: 10.1080/15592294.2015.1100786 (PMC4844197; doi:10.1080/15592294.2015.1100786)
Supplement: 1100786_Supplemental_Material.zip [file kepi-10-11-1100786-s001.zip]

Archive with 10 entries (10 files):
- Supplemental Figures.pdf
- Supplementary Table Captions.docx
- Table S1.docx
- Table S2.pdf
- Table S3.docx
- Table S4.pdf
- Table S5.pdf
- Table S6.pdf
- Table S7.pdf
- Table S8.pdf
